# Supplementary material for: Peak Finder Metaserver - a novel application for finding peaks in ChIP-seq data
Source: BMC Bioinformatics. 2013 Sep 23;14:280. doi: 10.1186/1471-2105-14-280 (PMC3870998; doi:10.1186/1471-2105-14-280)
Supplement: Additional file 1 — Table S1. An.xls file containing Table S1. Can be viewed with Microsoft Excel or similar software. Table S1 - The comparison of the results obtained from individual peak finders and various PFMS configurations. The Table contains results of the three quality measures for individual peak finders and various PFMS configurations. 'Distance’ means the Euclidian distance of a point from (0,1). 'Ranking’ corresponds to the Ranking quality measure described above. 'Normalized Distance’ is the Euclidean distance after studentization within the results for a certain TF dataset. The three last columns contain measures combined for all three TF datasets. The user may compare the performance of each peak finder and PFMS configuration by sorting appropriate columns. [file 1471-2105-14-280-S1.xls]

## Sheet: Sheet 1 - Table 1
	minrank	MACS	CisGenome	SiSSr	SeqSite	Erange	FindPeaks	HPeak	minFP	minFN	Distance MAX	Ranking MAX	Normalized Distance MAX	Distance NRSF	Ranking NRSF	Normalized Distance NRSF	Distance SRF	Ranking SRF	Normalized Distance SRF	Average Euclidean Distance	Combined Ranking Score	Average Normalized Distance
single PF		+									0.647103	32.5	0.150907	0.107143	16.5	-0.825359	0.117688	4.5	-0.912406	0.290644	53.5	-0.528953
single PF			+								0.412611	16.5	-0.916497	0.121429	21	-0.779199	0.12959	10	-0.871883	0.22121	47.5	-0.85586
single PF				+							0.348329	9	-1.20911	0.181916	30	-0.583754	0.147843	15.5	-0.809739	0.226029	54.5	-0.867534
single PF					+						0.418793	19	-0.888356	0.535597	43	0.559059	0.271257	34.5	-0.389569	0.408549	96.5	-0.239622
single PF						+					0.75911	38	0.660763	0.788563	52	1.37644	0.742576	48	1.21507	0.763416	138	1.08409
single PF							+				0.860421	53	1.12193	0.871429	54.5	1.6442	0.897152	60	1.74134	0.876334	167.5	1.50249
single PF								+			1	61	1.75729	0.984375	61	2.00915	1	61	2.09149	0.994792	183	1.95264
voting	5	+	+	+	+	+	+	+			0.466284	20	-0.67218	0.207143	34	-0.50224	0.158442	18	-0.773655	0.27729	72	-0.649358
voting	4	+	+	+	+	+	+	+			0.592589	29	-0.0972406	0.114286	19	-0.802279	0.215504	32	-0.579382	0.30746	80	-0.492967
voting	3	+	+	+	+						0.301601	7	-1.42181	0.178571	28	-0.59456	0.189766	26.5	-0.667011	0.223313	61.5	-0.894462
voting	2	+	+	+	+						0.500512	24.5	-0.516371	0.0714286	1.5	-0.940759	0.124131	8.5	-0.890469	0.232024	34.5	-0.782533
voting	2	+	+	+							0.383023	13	-1.05118	0.0785714	5.5	-0.917679	0.0948829	1.5	-0.990047	0.185492	20	-0.986303
voting	2	+	+								0.324606	8	-1.3171	0.178571	28	-0.59456	0.141715	13.5	-0.830604	0.214964	49.5	-0.914087
normal	5	+	+	+	+	+	+	+	+		0.872194	54.5	1.17552	0.935714	56.5	1.85192	0.842105	55	1.55393	0.883338	166	1.52712
normal	5	+	+	+	+	+	+	+		+	0.627267	31	0.060614	0.15	23.5	-0.686879	0.271257	34.5	-0.389569	0.349508	89	-0.338611
average	5	+	+	+	+	+	+	+	+		0.90566	56	1.32786	0.964286	58.5	1.94424	0.848684	56	1.57632	0.90621	170.5	1.61614
average	5	+	+	+	+	+	+	+		+	0.825472	44	0.962844	0.444499	38	0.264705	0.579881	42.5	0.661164	0.616618	124.5	0.629571
normal	4	+	+	+	+	+	+	+	+		0.853337	51	1.08968	0.935714	56.5	1.85192	0.815789	53.5	1.46433	0.86828	161	1.46864
normal	4	+	+	+	+	+	+	+		+	0.826024	45	0.965356	0.455875	41	0.301463	0.271257	34.5	-0.389569	0.517719	120.5	0.292417
average	4	+	+	+	+	+	+	+	+		0.872194	54.5	1.17552	0.964286	58.5	1.94424	0.815789	53.5	1.46433	0.88409	166.5	1.52803
average	4	+	+	+	+	+	+	+		+	0.911796	57	1.35579	0.687648	50	1.05037	0.579881	42.5	0.661164	0.726442	149.5	1.02244
normal	3	+	+	+	+				+		0.675472	36.5	0.280042	0.45	39	0.282479	0.559211	41	0.59079	0.561561	116.5	0.384437
normal	3	+	+	+	+					+	0.468781	21	-0.660811	0.15	23.5	-0.686879	0.153587	17	-0.790185	0.257456	61.5	-0.712625
average	3	+	+	+	+				+		0.845283	48.5	1.05302	0.592857	45	0.744078	0.743421	49	1.21795	0.727187	142.5	1.00502
average	3	+	+	+	+					+	0.361728	11	-1.14812	0.104769	14	-0.833029	0.168503	23	-0.739401	0.211667	48	-0.906849
quantile (0.75)	3	+	+	+	+				+		0.856604	52	1.10455	0.621429	48	0.836398	0.782895	52	1.35234	0.753642	152	1.09776
quantile (0.75)	3	+	+	+	+					+	0.38973	14	-1.02065	0.1	12.5	-0.848439	0.163418	21	-0.756716	0.217716	47.5	-0.875268
rank	3	+	+	+	+				+		0.300059	5	-1.42883	0.221429	35	-0.45608	0.195274	28.5	-0.648258	0.238921	68.5	-0.844391
rank	3	+	+	+	+					+	0.529896	26.5	-0.382619	0.105856	15	-0.829516	0.195274	28.5	-0.648258	0.277009	70	-0.620131
top_rank	3	+	+	+	+				+		0.295032	1	-1.45172	0.192857	32	-0.5484	0.189766	26.5	-0.667011	0.225885	59.5	-0.889042
top_rank	3	+	+	+	+					+	0.378183	12	-1.07321	0.121429	21	-0.779199	0.294219	38	-0.311391	0.26461	71	-0.721268
normal	2	+	+	+	+				+		0.675472	36.5	0.280042	0.335714	36	-0.0868005	0.684211	46	1.01636	0.565132	118.5	0.403201
normal	2	+	+	+	+					+	0.764743	39.5	0.686405	0.359446	37	-0.0101188	0.212165	31	-0.590753	0.445451	107.5	0.0285112
average	2	+	+	+	+				+		0.826415	46	0.967136	0.55	44	0.605598	0.756579	50	1.26275	0.710998	140	0.94516
average	2	+	+	+	+					+	0.647455	35	0.15251	0.45453	40	0.297117	0.168632	25	-0.738964	0.423539	100	-0.0964458
quantile (0.75)	2	+	+	+	+				+		0.833962	47	1.00149	0.6	46.5	0.767158	0.124131	8.5	-0.890469	0.519365	102	0.292727
quantile (0.75)	2	+	+	+	+					+	0.618062	30	0.0187133	0.109792	18	-0.816798	0.120773	6.5	-0.901901	0.282876	54.5	-0.566662
rank	2	+	+	+	+				+		0.298825	3.5	-1.43445	0.0785714	5.5	-0.917679	0.480263	40	0.322008	0.285886	49	-0.676708
rank	2	+	+	+	+					+	0.794154	42.5	0.820281	0.1	12.5	-0.848439	0.211449	30	-0.593188	0.368534	85	-0.207115
top_rank	2	+	+	+	+				+		0.471329	22	-0.649214	0.0785714	5.5	-0.917679	0.271257	34.5	-0.389569	0.273719	62	-0.652154
top_rank	2	+	+	+	+					+	0.647334	34	0.151959	0.834535	53	1.52499	0.632811	44	0.841369	0.704893	131	0.839438
normal	2	+	+	+					+		0.781132	41	0.761008	0.5	42	0.444039	0.664474	45	0.949166	0.648535	128	0.718071
normal	2	+	+	+						+	0.764743	39.5	0.686405	0.0757825	3	-0.926691	0.162754	20	-0.758974	0.334427	62.5	-0.333087
average	2	+	+	+					+		0.845283	48.5	1.05302	0.6	46.5	0.767158	0.717105	47	1.12835	0.720796	142	0.982845
average	2	+	+	+						+	0.529896	26.5	-0.382619	0.0785714	5.5	-0.917679	0.131579	11.5	-0.865113	0.246682	43.5	-0.721804
quantile (0.75)	2	+	+	+					+		0.85283	50	1.08738	0.635714	49	0.882558	0.769737	51	1.30754	0.75276	150	1.09249
quantile (0.75)	2	+	+	+						+	0.500512	24.5	-0.516371	0.0714286	1.5	-0.940759	0.131579	11.5	-0.865113	0.234507	37.5	-0.774081
rank	2	+	+	+					+		0.298825	3.5	-1.43445	0.0928571	11	-0.871519	0.106082	3	-0.951918	0.165921	17.5	-1.08596
rank	2	+	+	+						+	0.794154	42.5	0.820281	0.0800391	8	-0.912937	0.161285	19	-0.763977	0.345159	69.5	-0.285544
top_rank	2	+	+	+					+		0.353928	10	-1.18362	0.0857143	10	-0.894599	0.0948829	1.5	-0.990047	0.178175	21.5	-1.02276
top_rank	2	+	+	+						+	0.588538	28	-0.11568	0.085436	9	-0.895498	0.424329	39	0.131577	0.366101	76	-0.2932
normal	2	+	+						+		0.928302	60	1.43092	0.971429	60	1.96732	0.888158	59	1.71072	0.929296	179	1.70298
normal	2	+	+							+	0.647103	32.5	0.150907	0.107143	16.5	-0.825359	0.117688	4.5	-0.912406	0.290644	53.5	-0.528953
average	2	+	+						+		0.920755	58.5	1.39657	0.735714	51	1.20568	0.881579	57.5	1.68832	0.846016	167	1.43019
average	2	+	+							+	0.412611	16.5	-0.916497	0.178571	28	-0.59456	0.168503	23	-0.739401	0.253229	67.5	-0.750153
quantile (0.75)	2	+	+						+		0.920755	58.5	1.39657	0.871429	54.5	1.6442	0.881579	57.5	1.68832	0.891254	170.5	1.57636
quantile (0.75)	2	+	+							+	0.412611	16.5	-0.916497	0.157143	25	-0.663799	0.168503	23	-0.739401	0.246086	64.5	-0.773233
rank	2	+	+						+		0.301032	6	-1.4244	0.192857	32	-0.5484	0.141715	13.5	-0.830604	0.211868	51.5	-0.934469
rank	2	+	+							+	0.500356	23	-0.517084	0.121429	12	-0.779199	0.120773	6.5	-0.901901	0.247519	41.5	-0.732728
top_rank	2	+	+						+		0.297583	2	-1.4401	0.192857	32	-0.5484	0.147843	15.5	-0.809739	0.212761	49.5	-0.932748
top_rank	2	+	+							+	0.412611	16.5	-0.916497	0.164286	26	-0.64072	0.28343	37	-0.348126	0.286776	79.5	-0.635114
Mean											0.613951			0.362578			0.385682
SD											0.219684			0.309483			0.293723
